# Supplementary material for: Uncoupling the TFIIH Core and Kinase Modules leads to misregulated RNA polymerase II CTD Serine 5 phosphorylation
Source: eLife. 2026 Jun 8;15:RP110091. doi: 10.7554/eLife.110091 (PMC13246002; doi:10.7554/eLife.110091)
Supplement: Figure 1—figure supplement 1—source data 1. [file elife-110091-fig1-figsupp1-data1.zip]

Archive with 4 entries (3 files):
- Figure 1 - Supplement 1 -source data - labeled/
- __MACOSX/._Figure 1 - Supplement 1 -source data - labeled
- Figure 1 - Supplement 1 -source data - labeled/Figure 1 - Figure Supplement 1 - Source Data 1  .tiff
- __MACOSX/Figure 1 - Supplement 1 -source data - labeled/._Figure 1 - Figure Supplement 1 - Source Data 1  .tiff
