# Supplementary material for: Uncoupling the TFIIH Core and Kinase Modules leads to misregulated RNA polymerase II CTD Serine 5 phosphorylation
Source: eLife. 2026 Jun 8;15:RP110091. doi: 10.7554/eLife.110091 (PMC13246002; doi:10.7554/eLife.110091)
Supplement: Figure 3—figure supplement 1—source data 3. [file elife-110091-fig3-figsupp1-data3.zip]

Archive with 1 entries (1 files):
- Figure 3 - Figure Supplement 1 - Source Data 3.tiff
